# Supplementary material for: Assessment of Beeswax Adulteration by Paraffin and Stearic Acid Using ATR-IR Spectroscopy and Multivariate Statistics—An Analytical Method to Detect Fraud
Source: Foods. 2024 Jan 12;13(2):245. doi: 10.3390/foods13020245 (PMC10814946; doi:10.3390/foods13020245)
Supplement: Supplementary file 1 [file foods-13-00245-s001.zip]

Archive with 1 entries (1 files):
- foods-2786161-supplementary.pdf
